# Supplementary material for: Investigating the Circulation of Ebola Viruses in Bats during the Ebola Virus Disease Outbreaks in the Equateur and North Kivu Provinces of the Democratic Republic of Congo from 2018
Source: Pathogens. 2021 May 4;10(5):557. doi: 10.3390/pathogens10050557 (PMC8147758; doi:10.3390/pathogens10050557)
Supplement: Supplementary file 1 [file pathogens-10-00557-s001.zip]

Archive with 1 entries (1 files):
- pathogens-1186964-supplementary.pdf
